# Supplementary material for: Aquaporin-7-Mediated Glycerol Permeability Is Linked to Human Sperm Motility in Asthenozoospermia and during Sperm Capacitation
Source: Cells. 2023 Aug 5;12(15):2003. doi: 10.3390/cells12152003 (PMC10416866; doi:10.3390/cells12152003)
Supplement: Supplementary file 1 [file cells-12-02003-s001.zip]

Archive with 1 entries (1 files):
- cells-2509515-supplementary.pdf
